# Supplementary material for: Accumulation of F-actin drives brain aging and limits healthspan in Drosophila
Source: Nat Commun. 2024 Oct 25;15:9238. doi: 10.1038/s41467-024-53389-w (PMC11512044; doi:10.1038/s41467-024-53389-w)
Supplement: Supplementary file 4 — Source Data [file 41467_2024_53389_MOESM4_ESM.xlsx]

## Sheet: Figure 1b
Figure 1b
d10	d30	d45
30.194	35.235	27.401
23.568	29.97	50.276
22.238	32.45	41.708
23.872	31.626	32.577
21.256	49.167	25.002
20.823	36.331
20.935

## Sheet: Figure 1f
Figure 1f
d10	d30	d45
45	39.5	158
1	134	63
4	44.5	86
0	96	148
0	96	90
0	148	186
8	149	136
14	161	147
	164

## Sheet: Figure 1g
Figure 1g
d10	d30	d45
3.22039	5.10649	5.78097
4.26464	5.89561	8.42505
4.24003	8.57688	10.8994
3.56025	5.89561	10.3422

## Sheet: Figure 1j
Figure 1j
DR	Rich
2	331
30	49
2	179
4	142
3	20
0

## Sheet: Figure 1m
Figure 1m
d10	d45 Rapa-	d45 Rapa+
0	140	121
0	208	37
15	134	30
4	142	51
0	132	56
53	78	0
		41
		0
		142

## Sheet: Supp. Fig 1a
Supplementary Figure 1a
Act5c			Act42a
10	45		10	45
0.431994	1.15687		0.546337	2.01961
0.459811	1.16799		0.807757	1.49009
0.674583	1.05402		0.6719	2.3437
0.86438	1.11352		0.826189	1.87236
0.586966	1.27166		0.613878	2.9342

## Sheet: Supp. Fig 1b
Supplementary Figure 1b
Act5c			Act42a
10	45		10	45
0.350661	0.900775		0.454315	1.58509
0.216537	1.25955		0.366208	1.58228
0.560772	0.828272		0.558684	1.8685
0.663454	1.0025		0.689149	1.68731
0.464565	1.01786		0.514107	2.38612

## Sheet: Supp. Fig 1d
Supplementary Figure 1d
d10	d44
0	4
0	5
0	8
0	8
0	9
0	17
1
2
3

## Sheet: Supp. Fig 1f
Supplementary Figure 1f
d10	d44
6.783	91.63
10.163	147.323
98.755	55.702
29.326	63.434
36.469	111.425

## Sheet: Supp. Fig 1g
Supplementary Figure 1g
d10	d30	d45
10.4046	9.69132	10.3809
9.75847	10.31	9.78094
10.476	10.2163	10.054
9.75847	10.8896	10.1929

[truncated: 50 more sheets: Supp. Fig 1k, Supp. Fig 1m, Figure 2b, Figure 2c, Figure 2d, Figure 2e, Figure 2g, Figure 2h, Figure 2i, Figure 2j, Figure 2k, Supp. Fig 2b, Supp. Fig 2d, Supp. Fig 2f, Supp. Fig 2g, Supp. Fig 2h, Supp. Fig 2i, Supp. Fig 2s, Supp. Fig 2t, Supp. Fig 2v …]
